# Supplementary material for: miR-605-3p may affect caerulein-induced ductal cell injury and pyroptosis in acute pancreatitis by targeting the DUOX2/NLRP3/NF-κB pathway
Source: PeerJ. 2024 Aug 30;12:e17874. doi: 10.7717/peerj.17874 (PMC11368084; doi:10.7717/peerj.17874)
Supplement: Supplemental Information 4 [file peerj-12-17874-s004.zip]

Archive with 54 entries (54 files):
- fig 2F/BAX (1).tif
- fig 2F/BAX (2).tif
- fig 2F/BAX (3).tif
- fig 2F/bax-2 (1).tif
- fig 2F/bax-2 (2).tif
- fig 2F/bax-2 (3).tif
- fig 2F/bax-3 (1).tif
- fig 2F/bax-3 (2).tif
- fig 2F/bax-3 (3).tif
- fig 2F/bcl2 (1).tif
- fig 2F/bcl2 (2).tif
- fig 2F/bcl2 (3).tif
- fig 2F/bcl2-2 (1).tif
- fig 2F/bcl2-2 (2).tif
- fig 2F/bcl2-2 (3).tif
- fig 2F/bcl2-3 (1).tif
- fig 2F/bcl2-3 (2).tif
- fig 2F/bcl2-3 (3).tif
- fig 2F/Caspase 1-2 (1).tif
- fig 2F/Caspase 1-2 (2).tif
- fig 2F/Caspase 1-2 (3).tif
- fig 2F/caspase 1-3 (1).tif
- fig 2F/caspase 1-3 (2).tif
- fig 2F/caspase 1-3 (3).tif
- fig 2F/CL-CASAPSE1 (1).tif
- fig 2F/CL-CASAPSE1 (2).tif
- fig 2F/CL-CASAPSE1 (3).tif
- fig 2F/GAPDH (1).tif
- fig 2F/GAPDH (2).tif
- fig 2F/GAPDH (3).tif
- fig 2F/GAPDH-1 (1).tif
- fig 2F/GAPDH-1 (2).tif
- fig 2F/GAPDH-1 (3).tif
- fig 2F/GAPDH-2 (1).tif
- fig 2F/GAPDH-2 (2).tif
- fig 2F/GAPDH-2 (3).tif
- fig 2F/NRLP3 (1).tif
- fig 2F/NRLP3 (2).tif
- fig 2F/NRLP3 (3).tif
- fig 2F/NRLP3-2 (1).tif
- fig 2F/NRLP3-2 (2).tif
- fig 2F/NRLP3-2 (3).tif
- fig 2F/NRLP3-3 (1).tif
- fig 2F/NRLP3-3 (2).tif
- fig 2F/NRLP3-3 (3).tif
- fig 2F/P-P65 (1).tif
- fig 2F/P-P65 (2).tif
- fig 2F/P-P65 (3).tif
- fig 2F/p-p65-2 (1).tif
- fig 2F/p-p65-2 (2).tif
- fig 2F/p-p65-2 (3).tif
- fig 2F/p-p65-3 (1).tif
- fig 2F/p-p65-3 (2).tif
- fig 2F/p-p65-3 (3).tif
