# Supplementary material for: miR-605-3p may affect caerulein-induced ductal cell injury and pyroptosis in acute pancreatitis by targeting the DUOX2/NLRP3/NF-κB pathway
Source: PeerJ. 2024 Aug 30;12:e17874. doi: 10.7717/peerj.17874 (PMC11368084; doi:10.7717/peerj.17874)
Supplement: Supplemental Information 5 [file peerj-12-17874-s005.zip]

Archive with 18 entries (18 files):
- fig 3G/duox2 (1).tif
- fig 3G/duox2 (2).tif
- fig 3G/duox2 (3).tif
- fig 3G/DUOX2-2 (1).tif
- fig 3G/DUOX2-2 (2).tif
- fig 3G/DUOX2-2 (3).tif
- fig 3G/DUOX2-3 (1).tif
- fig 3G/DUOX2-3 (2).tif
- fig 3G/DUOX2-3 (3).tif
- fig 3G/gapdh (1).tif
- fig 3G/gapdh (2).tif
- fig 3G/gapdh (3).tif
- fig 3G/gapdh-2 (1).tif
- fig 3G/gapdh-2 (2).tif
- fig 3G/gapdh-2 (3).tif
- fig 3G/GAPDH-3 (1).tif
- fig 3G/GAPDH-3 (2).tif
- fig 3G/GAPDH-3 (3).tif
