# Supplementary material for: miR-605-3p may affect caerulein-induced ductal cell injury and pyroptosis in acute pancreatitis by targeting the DUOX2/NLRP3/NF-κB pathway
Source: PeerJ. 2024 Aug 30;12:e17874. doi: 10.7717/peerj.17874 (PMC11368084; doi:10.7717/peerj.17874)
Supplement: Supplemental Information 7 [file peerj-12-17874-s007.zip]

Archive with 54 entries (54 files):
- fig 4G/BAX (1).tif
- fig 4G/BAX (2).tif
- fig 4G/BAX (3).tif
- fig 4G/bax-2 (1).tif
- fig 4G/bax-2 (2).tif
- fig 4G/bax-2 (3).tif
- fig 4G/bax-3 (1).tif
- fig 4G/bax-3 (2).tif
- fig 4G/bax-3 (3).tif
- fig 4G/BCL2 (1).tif
- fig 4G/BCL2 (2).tif
- fig 4G/BCL2 (3).tif
- fig 4G/bcl2-2 (1).tif
- fig 4G/bcl2-2 (2).tif
- fig 4G/bcl2-2 (3).tif
- fig 4G/bcl2-3 (1).tif
- fig 4G/bcl2-3 (2).tif
- fig 4G/bcl2-3 (3).tif
- fig 4G/caspase1-2 (1).tif
- fig 4G/caspase1-2 (2).tif
- fig 4G/caspase1-2 (3).tif
- fig 4G/caspase1-3 (1).tif
- fig 4G/caspase1-3 (2).tif
- fig 4G/caspase1-3 (3).tif
- fig 4G/caspse1 (1).tif
- fig 4G/caspse1 (2).tif
- fig 4G/caspse1 (3).tif
- fig 4G/gapdh (1).tif
- fig 4G/gapdh (2).tif
- fig 4G/gapdh (3).tif
- fig 4G/GAPDH-2 (1).tif
- fig 4G/GAPDH-2 (2).tif
- fig 4G/GAPDH-2 (3).tif
- fig 4G/GAPDH-3 (1).tif
- fig 4G/GAPDH-3 (2).tif
- fig 4G/GAPDH-3 (3).tif
- fig 4G/nlrp3-2 (1).tif
- fig 4G/nlrp3-2 (2).tif
- fig 4G/nlrp3-2 (3).tif
- fig 4G/nlrp3-3 (1).tif
- fig 4G/nlrp3-3 (2).tif
- fig 4G/nlrp3-3 (3).tif
- fig 4G/NRLP3 (1).tif
- fig 4G/NRLP3 (2).tif
- fig 4G/NRLP3 (3).tif
- fig 4G/p65 (1).tif
- fig 4G/p65 (2).tif
- fig 4G/p65 (3).tif
- fig 4G/p-p65-2 (1).tif
- fig 4G/p-p65-2 (2).tif
- fig 4G/p-p65-2 (3).tif
- fig 4G/p-p65-3 (1).tif
- fig 4G/p-p65-3 (2).tif
- fig 4G/p-p65-3 (3).tif
